# Supplementary material for: The C. elegans Homolog of RBBP6 (RBPL-1) Regulates Fertility through Controlling Cell Proliferation in the Germline and Nutrient Synthesis in the Intestine
Source: PLoS One. 2013 Mar 11;8(3):e58736. doi: 10.1371/journal.pone.0058736 (PMC3594146; doi:10.1371/journal.pone.0058736)
Supplement: Table S1 — List of upregulated and downregulated genes by at least 10-fold in the embryos of rbpl-1 RNAi worms as compared with by microassay analysis. (XLSX) [file pone.0058736.s006.xlsx]

## Sheet: downregulated
Gene ID	Annotation	Expression ratio (rbpl-1/ctl.)
ZK617.2	locus:lips-6 status:Partially_confirmed UniProt:Q23548 protein_id:CAA98062.1	0.0013
F29A7.2	locus:fbxb-107 status:Partially_confirmed UniProt:O16211 protein_id:CCD69016.1	0.005
Y19D10B.7	status:Partially_confirmed UniProt:Q9N565 protein_id:CCD69552.1	0.0082
F15E11.13	status:Partially_confirmed UniProt:Q9N565 protein_id:CCD69541.1	0.0082
H23N18.5	status:Confirmed UniProt:Q9TXZ7 protein_id:CCD62610.1	0.0083
T08B1.3	locus:alh-5 aldehyde dehydrogenase status:Confirmed UniProt:O44555 protein_id:CCD72111.1	0.0087
ZC84.6	Serine protease inhibitor status:Partially_confirmed UniProt:O62504 protein_id:CAA79570.2	0.0089
K09D9.2	locus:cyp-35A3 cytochrome P450 status:Confirmed UniProt:Q9N5I1 protein_id:CCD61370.1	0.0105
ZK829.3	status:Partially_confirmed UniProt:Q23620 protein_id:CAA98073.3	0.0111
T05B4.8	status:Predicted UniProt:O16417 protein_id:CCD70833.1	0.0114
F10E7.1	status:Partially_confirmed UniProt:Q19309 protein_id:CCD69163.1	0.0125
T09D3.3	status:Partially_confirmed UniProt:Q23036 protein_id:CCD64170.1	0.0131
Y9C9A.13	status:Partially_confirmed UniProt:Q9N2S4 protein_id:CCD68697.1	0.0134
F22A3.6	N.D.	0.014
K09F6.8	locus:fbxc-25 status:Partially_confirmed UniProt:O16735 protein_id:CCD61655.1	0.0143
T26H2.3	locus:fbxb-2 status:Partially_confirmed UniProt:O18136 protein_id:CAB04845.1	0.0144
Y56A3A.10	locus:fbxb-22 status:Partially_confirmed UniProt:Q9U219 protein_id:CAB60522.1	0.015
Y55F3AR.2	status:Partially_confirmed UniProt:Q9N357 protein_id:CCD67239.1	0.0168
F14B6.1	locus:sdz-14 status:Confirmed UniProt:O62161 protein_id:CAB04105.1	0.0173
F19H8.4	locus:mltn-9 status:Confirmed UniProt:O45381 protein_id:CAB07585.3	0.0178
F52D2.8	N.D.	0.0182
ZK328.8	locus:tbx-7 status:Confirmed UniProt:Q95PX3 protein_id:CCD70953.1	0.0193
F28A12.4	peptidase status:Confirmed UniProt:Q22972 protein_id:CCD70115.1	0.0194
Y80D3A.3	locus:ceh-51 status:Partially_confirmed UniProt:Q9U1R1 protein_id:CAB60440.1	0.0195
K01D12.3	status:Partially_confirmed UniProt:Q21100 protein_id:CAA99877.2	0.0199
F37A4.3	status:Partially_confirmed UniProt:P41881 protein_id:CCD70701.1	0.02
F58E1.10	locus:fbxc-22 status:Partially_confirmed UniProt:Q9TZG2 protein_id:CCD71279.1	0.0203
F44E7.7	status:Partially_confirmed UniProt:O16252 protein_id:CCD67866.1	0.0205
F12E12.5	locus:sdz-12 status:Partially_confirmed UniProt:Q9BLC4 protein_id:CCD67483.1	0.0214
C27C7.2	N.D.	0.0217
ZK1025.4	N.D.	0.0217
C06B8.1	locus:nhr-150 zinc finger protein status:Partially_confirmed UniProt:O17573 protein_id:CAB03850.1	0.0224
F23A7.1	status:Confirmed UniProt:Q93553 protein_id:CAB02975.1	0.0229
T08E11.5	locus:fbxc-19 status:Partially_confirmed UniProt:O76639 protein_id:CCD63724.1	0.0235
ZK455.2	locus:gcy-9 guanylate cyclase status:Partially_confirmed UniProt:Q23496 protein_id:CAA91488.2	0.0235
T10B5.8	NADH oxidase status:Partially_confirmed UniProt:O76410 protein_id:CCD74228.1	0.0241
Y57A10C.1	status:Confirmed UniProt:O62487 protein_id:CAB05753.1	0.0247
C53C7.3	status:Partially_confirmed UniProt:Q9XXU2 protein_id:CAA15515.2	0.0249
F31D4.7	locus:twk-35 status:Partially_confirmed UniProt:O45422 protein_id:CAB07375.3	0.0249
F58E1.11	locus:fbxc-21 status:Partially_confirmed UniProt:Q9TZG1 protein_id:CCD71275.1	0.0254
F58E1.9	locus:fbxb-19 status:Partially_confirmed UniProt:Q9TZG3 protein_id:CCD71274.1	0.0265
C32B5.5	locus:fbxc-14 status:Confirmed UniProt:P91115 protein_id:CCD66348.1	0.0292
F15E11.12	status:Confirmed UniProt:Q95X62 protein_id:CCD69540.1	0.0292
C36B7.3	status:Partially_confirmed UniProt:Q966P7 protein_id:CCD66842.1	0.0294
T06E6.13	locus:fbxa-104 status:Partially_confirmed UniProt:O62364 protein_id:CAR64689.1	0.0294
F34D6.1	status:Partially_confirmed UniProt:O17183 protein_id:CCD69860.1	0.0295
F57G9.3	status:Confirmed UniProt:O62268 protein_id:CAB05751.1	0.0304
F32H5.4	transport protein status:Partially_confirmed UniProt:P91993 protein_id:CAB04250.1	0.0304
F07F6.5	locus:dct-5 status:Partially_confirmed UniProt:Q09304 protein_id:CCD68753.1	0.031
ZK1025.3	status:Confirmed UniProt:Q9XXL6 protein_id:CAA18370.1	0.0312
F49D11.6	status:Partially_confirmed UniProt:O44721 protein_id:CCD71539.1	0.032
F36F12.1	status:Partially_confirmed UniProt:O76403 protein_id:CCD69870.1	0.0327
F28G4.2	status:Partially_confirmed UniProt:O17852 protein_id:CAB07605.1	0.0333
Y18H1A.8	status:Partially_confirmed UniProt:Q9BL87 protein_id:CCD73409.1	0.0334
Y40B1B.3	locus:fbxb-66 status:Confirmed UniProt:Q9XWP5 protein_id:CAA21605.1	0.0338
F48F7.3	status:Partially_confirmed UniProt:Q20575 protein_id:CAA93493.2	0.0343
F54D10.8	status:Partially_confirmed UniProt:Q9TZ82 protein_id:CCD64813.1	0.0344
W03D8.11	status:Confirmed UniProt:Q1XFY5 protein_id:CCD73384.1	0.0346
C27C7.7	status:Partially_confirmed UniProt:Q9XVC9 protein_id:CAB03926.1	0.0353
Y65B4BL.6	N.D.	0.0354
Y49F6B.7	locus:fbxb-104 status:Partially_confirmed UniProt:Q9N4U7 protein_id:CCD64718.1	0.0356
F10A3.11	status:Partially_confirmed UniProt:O45342 protein_id:CAB07347.2	0.036
T06E6.11	locus:srbc-63 7TM receptor, srbc family status:Predicted UniProt:O62362 protein_id:CAB03321.1	0.0362
F47D2.4	locus:srt-35 7TM chemoreceptor, srt family status:Predicted UniProt:Q22982 protein_id:CCD71393.1	0.0362
F55G11.2	status:Confirmed UniProt:Q9XUD8 protein_id:CAB05218.1	0.0364
ZK228.3	status:Partially_confirmed UniProt:O46009 protein_id:CAB04995.2	0.0365
F21D9.1	status:Partially_confirmed UniProt:Q9XV73 protein_id:CAB04160.1	0.0371
F58E1.13	status:Confirmed UniProt:Q9TZF9 protein_id:CCD71277.1	0.0372
C14C6.1	locus:srx-7 7TM chemoreceptor, srx family status:Partially_confirmed UniProt:O44674 protein_id:CCD64470.1	0.0373
Y45G5AM.5	status:Partially_confirmed UniProt:Q9GUJ1 protein_id:CCD74324.1	0.0375
C08E3.3	locus:bath-33 status:Partially_confirmed UniProt:O17193 protein_id:CCD63667.1	0.0378
K10D11.1	locus:dod-17 status:Confirmed UniProt:O45667 protein_id:CAB03521.2	0.0381
T13A10.10	locus:aat-4 status:Partially_confirmed UniProt:Q7YXH5 protein_id:CCD72062.1	0.0383
PDB1.1	N.D.	0.0384
K01D12.9	status:Confirmed UniProt:Q21089 protein_id:CAA99865.1	0.0388
C43D7.8	status:Partially_confirmed UniProt:Q9XVB6 protein_id:CAB03965.1	0.0389
F08D12.9	locus:sdz-10 status:Partially_confirmed UniProt:P91232 protein_id:CCD69007.1	0.039
W06A11.3	locus:fbxb-118 status:Partially_confirmed UniProt:Q23182 protein_id:CCD73310.1	0.0393
F58D2.1	locus:gadr-1 C.elegans ZYG-11 protein like status:Partially_confirmed UniProt:Q9XVM3 protein_id:CAB03146.1	0.0393
Y75B7AL.2	status:Partially_confirmed UniProt:Q965S7 protein_id:CCD69559.1	0.04
M151.5	locus:fbxb-31 status:Confirmed UniProt:O17120 protein_id:CCD69712.1	0.0402
Y4C6B.4	N.D.	0.0403
F08H9.7	locus:clec-56 C-type lectin domain status:Confirmed UniProt:Q19230 protein_id:CAB01151.2	0.0403
B0212.2	locus:sre-5 7TM chemoreceptor, sre family status:Partially_confirmed UniProt:Q5CCI4 protein_id:CCD61330.1	0.0405
B0212.6	status:Partially_confirmed UniProt:Q5CCI3 protein_id:CCD61336.1	0.0405
F28B1.5	status:Predicted UniProt:O45415 protein_id:CAB04212.1	0.041
C52E2.1	locus:fbxb-95 status:Partially_confirmed UniProt:Q9N4K5 protein_id:CCD64686.1	0.0415
ZK688.1	status:Partially_confirmed UniProt:P34671 protein_id:CCD62532.1	0.0416
T26H2.1	locus:fbxb-1 status:Partially_confirmed UniProt:O18134 protein_id:CAB04843.1	0.0419
F12E12.10	locus:fbxb-90 status:Partially_confirmed UniProt:Q2V079 protein_id:CCD67488.1	0.042
F55H12.5	status:Confirmed UniProt:Q8I4I0 protein_id:CAD56588.1	0.0423
F40F4.1	locus:fbxb-71 status:Partially_confirmed UniProt:Q20225 protein_id:CCD70140.1	0.0424
C08F8.5	locus:fbxb-9 status:Confirmed UniProt:Q17830 protein_id:CAA97426.2	0.0429
Y41C4A.5	locus:pqn-84 status:Partially_confirmed UniProt:Q9U2I7 protein_id:CAB63354.2	0.0431
C42D4.13	status:Partially_confirmed UniProt:Q18576 protein_id:CCD66622.1	0.044
F14F7.2	locus:cyp-13A11 cytochrome P450 status:Partially_confirmed UniProt:O17806 protein_id:CAB04112.1	0.044
F14F7.3	locus:cyp-13A12 cytochrome P450 status:Partially_confirmed UniProt:O17807 protein_id:CAB04113.1	0.044
W02B8.3	locus:mltn-3 status:Partially_confirmed UniProt:Q9XVH3 protein_id:CAB03459.1	0.0441
C32H11.4	status:Confirmed UniProt:Q9XUH7 protein_id:CAB05131.1	0.0441
C28D4.5	status:Partially_confirmed UniProt:O17609 protein_id:CAB05125.2	0.0445
K05F6.2	locus:fbxb-50 status:Partially_confirmed UniProt:O44866 protein_id:CCD72672.1	0.0446
F28A12.3	status:Confirmed UniProt:Q22971 protein_id:CCD70114.1	0.0448
R07C3.7	locus:fbxc-29 status:Confirmed UniProt:A3KFD9 protein_id:CCD66388.1	0.0449
C15C8.6	status:Partially_confirmed UniProt:Q18021 protein_id:CAA99778.2	0.045
T15B7.10	status:Partially_confirmed UniProt:O17027 protein_id:CCD72488.1	0.045
ZK1025.10	locus:nhr-245 Zinc finger, C4 type (two domains) status:Partially_confirmed UniProt:Q9XXL7 protein_id:CAA18369.1	0.0463
C27C7.4	locus:nhr-73 Zinc finger, C4 type (two domains) status:Partially_confirmed UniProt:Q9XXL7 protein_id:CAB03927.2	0.0463
D1025.2	locus:gcsh-1 status:Confirmed UniProt:O62122 protein_id:CAB05472.1	0.0469
Y41D4A.3	status:Confirmed UniProt:Q8WTM1 protein_id:CCD72811.1	0.0476
K01D12.8	status:Confirmed UniProt:Q21091 protein_id:CAA99868.2	0.0477
T13A10.13	locus:ops-1 7TM chemoreceptor, srv family status:Partially_confirmed UniProt:Q22451 protein_id:CCD72066.1	0.0477
ZK1025.2	status:Partially_confirmed UniProt:Q9XTN8 protein_id:CAA18362.1	0.0481
ZK1025.8	status:Predicted UniProt:Q9XTN8 protein_id:CAA18366.1	0.0481
C03G6.12	locus:nhr-149 C4-type zinc finger protein status:Partially_confirmed UniProt:O01449 protein_id:CCD62697.1	0.0484
C02E7.4	locus:srh-22 7TM chemoreceptor, srh family status:Partially_confirmed UniProt:O16431 protein_id:CCD62593.1	0.0487
K05C4.8	status:Predicted UniProt:Q9XUU6 protein_id:CAB04571.1	0.0489
H19M22.3	N.D.	0.0491
C18C4.2	locus:cft-1 trans-membrane protein status:Partially_confirmed UniProt:Q95QV2 protein_id:CCD65105.1	0.0491
T11F9.4	N.D.	0.0491
ZC196.5	status:Partially_confirmed UniProt:O01627 protein_id:CCD62095.1	0.0492
Y105C5B.23	status:Partially_confirmed UniProt:Q9NAL9 protein_id:CAB54371.1	0.0498
T28F3.9	status:Partially_confirmed UniProt:Q9XTM4 protein_id:CAB05303.1	0.0499
R01H10.7	status:Partially_confirmed UniProt:Q21623 protein_id:CAA83465.1	0.0499
F28H7.1	locus:srj-22 status:Partially_confirmed UniProt:Q19889 protein_id:CAA96641.1	0.0506
C46H11.7	status:Partially_confirmed UniProt:Q9GYJ4 protein_id:CCD66222.1	0.0509
ZK1055.5	status:Partially_confirmed UniProt:O76443 protein_id:CCD68848.1	0.0512
Y113G7A.11	locus:ssu-1 status:Partially_confirmed UniProt:Q9U2Z2 protein_id:CAB60475.1	0.0513
M01D1.9	locus:fbxb-40 status:Confirmed UniProt:O17231 protein_id:CCD71287.1	0.0515
F38H4.2	locus:fbxb-3 status:Partially_confirmed UniProt:Q20182 protein_id:CAB01176.1	0.0516
T04H1.1	locus:tag-348 sodium\/phosphate transporter status:Partially_confirmed UniProt:Q22175 protein_id:CAB01579.1	0.0519
T19E7.1	locus:clec-178 status:Partially_confirmed UniProt:Q22591 protein_id:CCD62211.1	0.0521
Y47H9C.12	status:Confirmed UniProt:Q9XWD3 protein_id:CAA21742.1	0.0522
H04M03.6	locus:srv-19 7TM chemoreceptor, srv family status:Partially_confirmed UniProt:Q9TYR7 protein_id:CCD63385.1	0.0522
C40A11.6	status:Confirmed UniProt:Q9TZA8 protein_id:CCD66467.1	0.0524
T16A1.8	locus:fbxb-37 status:Partially_confirmed UniProt:P91449 protein_id:CCD68951.1	0.0525
W09G12.4	locus:dsl-1 status:Partially_confirmed UniProt:O45201 protein_id:CCD74020.1	0.0531
T28F4.6	status:Partially_confirmed UniProt:Q22848 protein_id:CAA96696.3	0.0533
W03G1.1	locus:glt-7 amino acid transporter status:Partially_confirmed UniProt:Q9UAY8 protein_id:CCD69089.1	0.0536
Y51H4A.4	locus:zip-7 status:Confirmed UniProt:Q9NAE4 protein_id:CAB61136.1	0.0538
F14H3.11	locus:nhr-176 Zinc finger, C4 type (two domains) status:Partially_confirmed UniProt:O45365 protein_id:CAB05485.2	0.0542
F16H6.5	status:Partially_confirmed UniProt:Q9XV88 protein_id:CAB04131.2	0.0544
K01D12.1	status:Confirmed UniProt:Q21090 protein_id:CAA99867.1	0.0544
W05B10.5	locus:srx-116 status:Partially_confirmed UniProt:P91574 protein_id:CAA98965.2	0.0546
F16G10.6	status:Partially_confirmed UniProt:O76591 protein_id:CCD69602.1	0.0547
R05H5.2	locus:cdc-25.4 M-phase inducer phosphatase status:Partially_confirmed UniProt:Q21762 protein_id:CAA88725.2	0.0548
T08G3.1	locus:str-15 status:Predicted UniProt:O18069 protein_id:CAB05792.2	0.0549
C35E7.3	status:Partially_confirmed UniProt:O61773 protein_id:CCD66809.1	0.0549
F36H12.17	status:Partially_confirmed UniProt:O76721 protein_id:CCD70673.1	0.0549
F49E11.9	locus:scl-1 testis-specific protein TPX-1 like status:Confirmed UniProt:Q20608 protein_id:CAA94348.1	0.055
K10G4.2	locus:srw-47 7TM chemoreceptor, srw family status:Predicted UniProt:O45673 protein_id:CAB07257.1	0.0551
R05G6.6	locus:glt-6 Amino Acid Transporter status:Partially_confirmed UniProt:Q21751 protein_id:CCD71562.1	0.0551
C40A11.2	status:Confirmed UniProt:Q9TZA7 protein_id:CCD66463.1	0.0552
T22D2.1	locus:vab-19 status:Confirmed UniProt:Q9N5D9 protein_id:CCD71166.1	0.0553
T17A3.6	locus:fbxb-83 status:Partially_confirmed UniProt:O76693 protein_id:CCD66078.1	0.056
F55C12.6	status:Confirmed UniProt:Q20811 protein_id:CCD71876.1	0.0561
F18E3.11	status:Confirmed UniProt:Q6LCK7 protein_id:CCD69665.1	0.0563
T08E11.6	locus:fbxb-10 status:Partially_confirmed UniProt:O76637 protein_id:CCD63725.1	0.0563
ZC395.4	status:Partially_confirmed UniProt:Q9GYG0 protein_id:CCD66662.1	0.0565
C17C3.12	N.D.	0.0566
C17C3.18	locus:ins-13 ins family status:Partially_confirmed UniProt:Q7JP48 protein_id:CCD64848.1	0.0566
Y116F11B.2	status:Partially_confirmed UniProt:Q9GNI8 protein_id:CAC15860.3	0.0566
F28G4.4	status:Partially_confirmed UniProt:O17854 protein_id:CAB07607.2	0.0569
F46F3.3	status:Confirmed UniProt:P90877 protein_id:CAB03113.2	0.0572
T11F1.5	locus:srw-79 7TM chemoreceptor, srw family status:Partially_confirmed UniProt:Q9U8C8 protein_id:CCD72784.1	0.0573
T04B8.2	status:Partially_confirmed UniProt:O44848 protein_id:CCD72771.1	0.0577
C10C5.5	aminoacylase-1 status:Partially_confirmed UniProt:Q17900 protein_id:CAA92446.2	0.0577
Y71F9AL.7	status:Partially_confirmed UniProt:Q9N4H9 protein_id:CCD73502.1	0.0578
T22F3.7	status:Partially_confirmed UniProt:Q94304 protein_id:CCD70903.1	0.058
F37B4.7	locus:folt-2 folate transporter status:Confirmed UniProt:O45166 protein_id:CCD66319.1	0.0581
F54E2.2	status:Partially_confirmed UniProt:Q9TXK3 protein_id:CCD71803.1	0.0582
C17E7.11	locus:str-229 7TM chemoreceptor, str family status:Partially_confirmed UniProt:O16396 protein_id:CCD64877.1	0.0583
K09E3.4	status:Confirmed UniProt:Q21399 protein_id:CCD63626.1	0.0586
Y71G12B.18	status:Confirmed UniProt:Q95XP3 protein_id:CCD67988.1	0.0586
Y42H9AR.2	status:Partially_confirmed UniProt:Q9N3Y5 protein_id:CCD71171.1	0.0587
F46B3.3	locus:ttr-11 Transthyretin-like family (2 domains) status:Partially_confirmed UniProt:Q9XV15 protein_id:CAB04404.3	0.0591
F46B3.18	locus:ttr-57 status:Confirmed UniProt:A8DZ50 protein_id:CAP09180.2	0.0591
H02K04.1	locus:clec-229 Lectin C-type domain status:Partially_confirmed UniProt:Q7K7K8 protein_id:CAA19425.2	0.0598
H02K04.2	locus:clec-228 Lectin C-type domain status:Partially_confirmed UniProt:Q5DTE9 protein_id:CAI58661.1	0.0598
F53B6.7	status:Confirmed UniProt:Q9XVN0 protein_id:CAB03118.2	0.0602
C14E2.6	triacylgycerol lipase status:Partially_confirmed UniProt:Q17988 protein_id:CCD64519.1	0.0603
Y38H6C.2	locus:srw-65 7TM chemoreceptor, srw family status:Predicted UniProt:Q9XX39 protein_id:CAA21000.1	0.061
Y22D7AR.7	status:Partially_confirmed UniProt:Q9BKX7 protein_id:CCD73762.1	0.0615
C09B8.4	status:Partially_confirmed UniProt:Q17846 protein_id:CCD63799.1	0.0615
Y102A5C.27	status:Predicted UniProt:Q9XX67 protein_id:CAA20968.2	0.0615
Y102A5C.40	status:Predicted UniProt:B1GRN6 protein_id:CAQ16160.1	0.0615
Y49F6B.3	locus:fbxb-112 status:Partially_confirmed UniProt:Q9N4U4 protein_id:CCD64714.1	0.062
C08F1.3	locus:fbxb-13 status:Partially_confirmed UniProt:O17178 protein_id:CCD63709.1	0.0622
T04B8.3	locus:arrd-1 status:Confirmed UniProt:O44847 protein_id:CCD72772.1	0.0623
F59A1.8	N.D.	0.0625
F31F4.7	locus:ugt-42 ugt family status:Partially_confirmed UniProt:O17123 protein_id:CCD70335.1	0.0625
F26D2.13	status:Confirmed UniProt:Q9XV59 protein_id:CAB04183.1	0.0629
ZK75.2	locus:ins-2 ins family status:Confirmed UniProt:Q09627 protein_id:CCD61235.1	0.0629
W10D9.1	status:Predicted UniProt:O17284 protein_id:CCD65578.1	0.063
F47F6.3	locus:oac-30 status:Partially_confirmed UniProt:P91310 protein_id:CCD71455.1	0.0631
C52E2.7	locus:fbxb-96 status:Confirmed UniProt:Q95Y47 protein_id:CCD64692.1	0.0633
C35E7.6	status:Partially_confirmed UniProt:O61770 protein_id:CCD66813.1	0.0643
T19H5.1	chitinase-like repeats status:Partially_confirmed UniProt:Q22598 protein_id:CAA87665.2	0.0644
F46B3.16	status:Partially_confirmed UniProt:Q9XTI2 protein_id:CAB04409.1	0.0645
C12C8.1	locus:hsp-70 heat shock protein 70 status:Partially_confirmed UniProt:O45246 protein_id:CAB03871.1	0.0647
ZK228.8	locus:srh-178 status:Partially_confirmed UniProt:O45961 protein_id:CAB04999.1	0.0653
F23H11.6	status:Partially_confirmed UniProt:O01919 protein_id:CCD69953.1	0.0653
ZK675.4	status:Partially_confirmed UniProt:Q09380 protein_id:CAA86846.1	0.0656
ZK381.3	locus:nhr-249 status:Partially_confirmed UniProt:Q9GYF7 protein_id:CCD62009.1	0.0662
T15B12.2	Protein kinase\/Aldehyde dehydrogenase status:Partially_confirmed UniProt:Q22518 protein_id:CCD71622.1	0.0664
K04F1.10	status:Partially_confirmed UniProt:Q9TXL4 protein_id:CCD72641.1	0.0665
T06A1.1	status:Partially_confirmed UniProt:O61930 protein_id:CCD74215.1	0.0666
T20B12.4	status:Predicted UniProt:P41844 protein_id:CCD69073.1	0.0667
F44E5.2	Leucine Rich Repeat (2 copies) status:Partially_confirmed UniProt:Q9XU96 protein_id:CAB05510.2	0.0667
C31A11.1	locus:oac-5 status:Partially_confirmed UniProt:O17856 protein_id:CAB07609.2	0.0669
R07C3.3	status:Predicted UniProt:O16776 protein_id:CCD66378.1	0.067
Y46B2A.3	status:Partially_confirmed UniProt:Q9N4X3 protein_id:CCD70095.1	0.0671
ZK218.4	status:Partially_confirmed UniProt:O45999 protein_id:CAB04985.1	0.0673
W10D9.2	status:Confirmed UniProt:O17283 protein_id:CCD65579.1	0.0679
Y51H7BR.1	locus:fbxb-42 status:Partially_confirmed UniProt:Q9N3J6 protein_id:CCD72685.1	0.0681
Y105C5A.24	status:Partially_confirmed UniProt:Q9NF64 protein_id:CAB55004.2	0.0682
Y47H10A.1	locus:clp-3 status:Partially_confirmed UniProt:Q9U2B2 protein_id:CAB60389.2	0.0687
C13A2.9	status:Partially_confirmed UniProt:O16869 protein_id:CCD63101.1	0.0689
C09G12.1	locus:ceh-53 homeobox protein status:Partially_confirmed UniProt:O44462 protein_id:CCD64031.1	0.0689
T17A3.9	status:Predicted UniProt:O76696 protein_id:CCD66081.1	0.0692
F43C11.4	status:Partially_confirmed UniProt:Q9U5B7 protein_id:CCD69618.1	0.0695
K05F6.7	locus:fbxb-54 status:Partially_confirmed UniProt:O44865 protein_id:CCD72676.1	0.0696
F58E1.5	locus:fbxb-17 status:Partially_confirmed UniProt:Q9TZG9 protein_id:CCD71270.1	0.0698
C29G2.3	status:Partially_confirmed UniProt:O16886 protein_id:CCD66093.1	0.07
T27C10.2	locus:srt-62 7TM chemoreceptor, srt family status:Partially_confirmed UniProt:Q9TZM1 protein_id:CCD71549.1	0.0701
D2062.5	status:Partially_confirmed UniProt:O16597 protein_id:CCD68439.1	0.0704
ZK1290.7	status:Partially_confirmed UniProt:Q09634 protein_id:CCD65938.1	0.0704
C04F5.7	locus:ugt-63 ugt family status:Confirmed UniProt:Q9GZD1 protein_id:CCD63017.1	0.0709
C09B8.3	status:Predicted UniProt:Q17845 protein_id:CCD63798.1	0.071
C08F1.1	locus:math-2 status:Predicted UniProt:O17179 protein_id:CCD63708.1	0.0711
E04A4.3	status:Partially_confirmed UniProt:O44473 protein_id:CCD68704.1	0.0712
K05F6.1	locus:fbxb-49 status:Predicted UniProt:O44868 protein_id:CCD72671.1	0.0712
K06B4.3	status:Predicted UniProt:O17929 protein_id:CAB05762.2	0.0714
R09D1.14	status:Predicted UniProt:Q9NAN7 protein_id:CAB76726.1	0.0715
C12D12.4	status:Predicted UniProt:Q17918 protein_id:CCD64309.1	0.072
F10G8.2	Eukaryotic protein kinase domain status:Partially_confirmed UniProt:Q93453 protein_id:CAB02279.2	0.0722
F14F8.5	locus:srw-43 7TM chemoreceptor, srw family status:Predicted UniProt:Q9XU36 protein_id:CAB07186.1	0.0724
F55G11.7	status:Partially_confirmed UniProt:Q9XUD5 protein_id:CAB05221.1	0.0725
Y73F8A.35	N.D.	0.0725
R10F2.6	status:Partially_confirmed UniProt:O01913 protein_id:CCD72207.1	0.0728
C01G5.7	status:Partially_confirmed UniProt:Q17570 protein_id:CCD62448.1	0.0728
H10D18.6	UDP-glucuronosyltransferase status:Predicted UniProt:Q9N5N0 protein_id:CCD71374.1	0.0731
Y71G12A.2	N.D.	0.0732
Y56A3A.14	locus:sdz-33 status:Partially_confirmed UniProt:Q9U232 protein_id:CAB60508.1	0.0733
F56A4.6	status:Predicted UniProt:Q9N5R5 protein_id:CCD62316.1	0.0734
Y45G12C.11	status:Predicted UniProt:Q9N4Y1 protein_id:CCD62306.1	0.0734
Y39G8B.3	locus:sre-48 7TM receptor, sre family status:Predicted UniProt:Q9U2J4 protein_id:CAB60337.1	0.074
M05D6.4	locus:lact-4 esterase status:Confirmed UniProt:Q21523 protein_id:CAA91413.1	0.0742
T17A3.7	locus:fbxb-84 status:Confirmed UniProt:O76694 protein_id:CCD66079.1	0.0743
T15H9.5	status:Confirmed UniProt:Q09355 protein_id:CAA87418.1	0.0743
T15D6.6	locus:nhr-77 Zinc finger, C4 type (two domains) status:Partially_confirmed UniProt:O02316 protein_id:CAB05622.2	0.0743
M03B6.3	status:Confirmed UniProt:Q93894 protein_id:CAB54307.1	0.0744
T19C3.5	status:Partially_confirmed UniProt:Q10011 protein_id:CCD73737.1	0.0744
Y23H5B.8	status:Partially_confirmed UniProt:Q9N474 protein_id:CCD68139.1	0.0748
F53G2.1	status:Partially_confirmed UniProt:O17249 protein_id:CCD71692.1	0.0748
C07G3.5	locus:str-228 7TM chemoreceptor, str family status:Partially_confirmed UniProt:O16324 protein_id:CCD62490.1	0.0748
F57G8.1	locus:srh-180 status:Partially_confirmed UniProt:Q9XU91 protein_id:CAB05532.1	0.0749
H02I12.2	locus:fbxb-76 status:Partially_confirmed UniProt:O45600 protein_id:CAB07216.1	0.0749
K02E7.9	locus:btb-10 status:Confirmed UniProt:O17253 protein_id:CCD63501.1	0.0749
R08H2.1	locus:dhs-23 dehydrogenase status:Confirmed UniProt:O45709 protein_id:CAB04628.1	0.0749
T27C4.3	locus:str-30 7TM chemoreceptor, str family status:Predicted UniProt:O61905 protein_id:CCD74254.1	0.075
Y63D3A.9	locus:fbxb-93 status:Partially_confirmed UniProt:Q9XWG0 protein_id:CAA21711.1	0.0753
T08H10.4	status:Partially_confirmed UniProt:Q22351 protein_id:CCD72271.1	0.0753
K02G10.7	N.D.	0.0754
F28A10.5	status:Partially_confirmed UniProt:Q95YB1 protein_id:CCD70087.1	0.0756
F58H7.2	locus:faah-3 status:Partially_confirmed UniProt:O45089 protein_id:CCD67285.1	0.0757
K03D3.5	status:Partially_confirmed UniProt:O45643 protein_id:CAB05242.1	0.0757
C11D2.2	protease status:Partially_confirmed UniProt:O45072 protein_id:CCD64248.1	0.0757
Y82E9BL.5	status:Partially_confirmed UniProt:Q95XB3 protein_id:CCD73891.1	0.0761
W03B1.6	N.D.	0.0762
C07B5.2	status:Partially_confirmed UniProt:Q17775 protein_id:CAA86409.1	0.0764
F47D2.5	locus:srt-36 7TM chemoreceptor, srt family status:Predicted UniProt:Q22983 protein_id:CCD71394.1	0.0766
F47D2.8	locus:srt-37 7TM chemoreceptor, srt family status:Partially_confirmed UniProt:Q22987 protein_id:CCD71400.1	0.0766
C47F8.2	locus:nhr-165 Zinc finger, C4 type (two domains) status:Partially_confirmed UniProt:O62112 protein_id:CAA15836.3	0.0768
C55C3.4	tyrosine-protein kinase status:Partially_confirmed UniProt:Q18865 protein_id:CCD68147.1	0.077
T23F6.3	status:Confirmed UniProt:Q9XU69 protein_id:CAB05629.2	0.0771
H24K24.2	status:Predicted UniProt:Q4W5T5 protein_id:CCD72434.1	0.0771
C39B10.4	status:Partially_confirmed UniProt:Q18519 protein_id:CAA90333.2	0.0774
R09D1.12	tyrosine-protein kinase (KIN15\/KIN16 subfamily) status:Partially_confirmed UniProt:Q21867 protein_id:CAA93871.4	0.0774
C28H8.2	status:Confirmed UniProt:Q09243 protein_id:CCD65962.1	0.0776
F26D10.11	status:Partially_confirmed UniProt:Q9XVU1 protein_id:CAB02318.1	0.0782
T26E3.5	status:Partially_confirmed UniProt:O45826 protein_id:CAB04831.1	0.0783
C47E12.11	N.D.	0.0783
Y63D3A.2	locus:fbxb-100 status:Confirmed UniProt:Q9XWG1 protein_id:CAA21709.1	0.0784
C12D8.5	locus:daf-36 3-chlorobenzoate-3,4-dioxygenase like status:Partially_confirmed UniProt:Q17938 protein_id:CAA98235.2	0.0786
F38B6.5	N.D.	0.0788
T03F7.5	status:Partially_confirmed UniProt:Q22117 protein_id:CAA98520.2	0.079
C12D5.2	locus:nhr-152 zinc finger protein status:Partially_confirmed UniProt:Q17929 protein_id:CCD64270.1	0.0793
Y17G9B.2	status:Partially_confirmed UniProt:Q9N573 protein_id:CCD68713.1	0.0798
C04E12.6	status:Partially_confirmed UniProt:O76674 protein_id:CCD62924.1	0.0798
Y41D4B.20	locus:nhr-287 status:Partially_confirmed UniProt:Q95Y08 protein_id:CCD66720.1	0.0799
F47G4.6	locus:hmg-6 status:Confirmed UniProt:Q9XTS5 protein_id:CAB16309.2	0.0803
T24D11.1	locus:tbc-4 status:Partially_confirmed UniProt:Q22729 protein_id:CCD68911.1	0.0805
K08B12.1	status:Confirmed UniProt:O01584 protein_id:CCD70383.1	0.0805
F26D11.9	locus:clec-217 status:Partially_confirmed UniProt:O61964 protein_id:CCD70051.1	0.0805
F58E1.8	locus:fbxb-18 status:Partially_confirmed UniProt:Q9TZG4 protein_id:CCD71280.1	0.0807
K08B4.2	status:Confirmed UniProt:Q9TYY6 protein_id:CCD72377.1	0.0807
F08D12.10	locus:sdz-9 status:Confirmed UniProt:P91233 protein_id:CCD69008.1	0.0807
C10G8.5	N.D.	0.0807
Y57G11A.5	RNA recognition motif. (aka RRM, RBD, or RNP domain) status:Partially_confirmed UniProt:O18219 protein_id:CAB16494.2	0.0807
C14C6.8	status:Partially_confirmed UniProt:O44672 protein_id:CCD64464.1	0.0809
W03A3.2	locus:polq-1 DNA polymerase status:Partially_confirmed UniProt:A0FLQ6 protein_id:CCD73325.1	0.0815
Y40H7A.9	Cysteine protease status:Predicted UniProt:Q9XW98 protein_id:CAA22068.2	0.0818
C15F1.3	N.D.	0.0819
T09E11.2	locus:nhr-217 Zinc finger, C4 type (two domains) status:Predicted UniProt:O02305 protein_id:CAB03532.2	0.082
T10H4.5	locus:srw-16 7TM chemoreceptor, srw family status:Partially_confirmed UniProt:O45776 protein_id:CAB03335.2	0.0824
F15E11.14	status:Partially_confirmed UniProt:O44604 protein_id:CCD69542.1	0.0824
F15E11.1	status:Predicted UniProt:O44604 protein_id:CCD69534.1	0.0824
Y51H7BR.5	N.D.	0.0824
F58E6.6	status:Partially_confirmed UniProt:Q20982 protein_id:CAA94776.1	0.0826
F11G11.13	status:Partially_confirmed UniProt:P91251 protein_id:CCD69264.1	0.0827
F25D1.3	status:Confirmed UniProt:Q19778 protein_id:CAD54125.1	0.0836
T19C3.3	status:Confirmed UniProt:Q10009 protein_id:CCD73735.1	0.0837
M02B7.4	locus:hpo-16 status:Partially_confirmed UniProt:Q94284 protein_id:CCD70207.1	0.0843
Y69A2AR.29	locus:ngn-1 status:Confirmed UniProt:Q95XG7 protein_id:CCD74131.1	0.0845
F46H6.2	N.D.	0.0845
C49A1.1	status:Partially_confirmed UniProt:O17675 protein_id:CAB05709.2	0.0847
Y46E12A.4	locus:tbx-43 status:Partially_confirmed UniProt:Q1T6W8 protein_id:CCD73786.1	0.0848
F20D12.6	N.D.	0.0848
F07E5.2	locus:fbxb-35 status:Confirmed UniProt:P91222 protein_id:CCD61273.1	0.0853
F52F12.6	N.D.	0.0853
M01D1.8	locus:fbxb-41 status:Partially_confirmed UniProt:O17229 protein_id:CCD71286.1	0.0854
W02H5.8	status:Partially_confirmed UniProt:Q9N5C4 protein_id:CCD71686.1	0.0855
C54E4.1	status:Partially_confirmed UniProt:O44470 protein_id:CCD68034.1	0.0857
ZK470.6	status:Partially_confirmed UniProt:Q23509 protein_id:CCD69111.1	0.0859
C06C6.6	status:Partially_confirmed UniProt:O62032 protein_id:CAB07556.1	0.086
R06A4.6	locus:sdz-26 similar to PES-10 status:Partially_confirmed UniProt:O62331 protein_id:CAB05585.1	0.0862
T20G5.8	status:Confirmed UniProt:Q22614 protein_id:CAA83009.1	0.0867
Y38H8A.1	status:Confirmed UniProt:Q9XXR8 protein_id:CAA16348.1	0.0867
F44D12.2	status:Confirmed UniProt:Q20392 protein_id:CAA92598.2	0.0868
ZC250.3	locus:nstp-3 status:Partially_confirmed UniProt:O01879 protein_id:CCD71244.1	0.0869
T13F3.3	locus:nhr-127 Zinc finger, C4 type (two domains) status:Partially_confirmed UniProt:O18087 protein_id:CAB07671.2	0.0869
F15B10.2	locus:drh-1 status:Confirmed UniProt:O44165 protein_id:CCD62350.1	0.087
F13C5.5	status:Confirmed UniProt:O76565 protein_id:CCD69433.1	0.0877
C33E10.1	status:Confirmed UniProt:O61801 protein_id:CCD66491.1	0.088
F40D4.7	locus:srbc-26 7TM receptor, srbc family status:Predicted UniProt:Q9XV31 protein_id:CAB04363.2	0.0885
F33D4.2	N.D.	0.0886
F15G9.3	status:Partially_confirmed UniProt:Q10035 protein_id:CAA87333.2	0.0886
F36H5.4	status:Confirmed UniProt:P91297 protein_id:CCD63734.1	0.0887
Y50E8A.2	status:Partially_confirmed UniProt:Q9NAF5 protein_id:CAB55045.2	0.0888
E03H12.6	N.D.	0.0889
F31F4.13	locus:sru-24 7TM chemoreceptor, sru family status:Partially_confirmed UniProt:O17132 protein_id:CCD70338.1	0.0889
ZK430.5	status:Partially_confirmed UniProt:Q23491 protein_id:CCD61673.1	0.089
Y40H7A.2	status:Predicted UniProt:Q9XWA1 protein_id:CAA22065.2	0.0893
Y40H7A.3	status:Partially_confirmed UniProt:Q9XWA3 protein_id:CAA22063.2	0.0893
F48D6.2	N.D.	0.0895
Y56A3A.15	locus:fbxb-24 status:Partially_confirmed UniProt:Q9U231 protein_id:CAB60509.1	0.0895
T07C12.1	locus:srj-33 status:Predicted UniProt:Q22283 protein_id:CAA98289.1	0.0896
C24D10.1	status:Partially_confirmed UniProt:O44136 protein_id:CCD61154.1	0.0896
T08H10.3	status:Partially_confirmed UniProt:Q22349 protein_id:CCD72270.1	0.0896
C07A9.6	locus:ugt-60 UDP-glucuronosyltransferase status:Confirmed UniProt:P34317 protein_id:CAA82344.2	0.0898
M142.2	locus:cut-6 cuticulin status:Confirmed UniProt:Q21540 protein_id:CAA97806.2	0.09
C04E6.6	locus:grd-9 status:Partially_confirmed UniProt:O01465 protein_id:CCD62894.1	0.0901
F52D2.10	locus:fbxa-17 status:Predicted UniProt:Q9TXM7 protein_id:CCD71648.1	0.0902
F07G6.8	status:Confirmed UniProt:Q19170 protein_id:CCD66890.1	0.0903
F43C11.1	N.D.	0.0904
F15B9.3	N.D.	0.0904
C18D4.9	locus:srz-90 status:Partially_confirmed UniProt:Q9XVD7 protein_id:CAB03906.2	0.0909
Y71H2AR.2	status:Partially_confirmed UniProt:Q9BL26 protein_id:CCD72484.1	0.091
F53A2.2	locus:sdz-20 status:Partially_confirmed UniProt:O45547 protein_id:CAB04450.1	0.091
T11F9.8	N.D.	0.0911
K06H6.2	status:Partially_confirmed UniProt:O17108 protein_id:CCD64473.1	0.0916
ZK688.4	status:Partially_confirmed UniProt:P34674 protein_id:CCD62535.1	0.0918
F02D10.3	status:Partially_confirmed UniProt:Q19113 protein_id:CAA91934.4	0.092
F58F12.3	status:Partially_confirmed UniProt:Q09400 protein_id:CCD72071.1	0.092
Y23H5B.3	status:Confirmed UniProt:Q9N475 protein_id:CCD68133.1	0.0923
F07C4.11	status:Partially_confirmed UniProt:P91216 protein_id:CCD64300.1	0.0925
T28C12.2	status:Partially_confirmed UniProt:O16697 protein_id:CCD69474.1	0.0926
Y55F3AM.2	locus:srx-12 7TM chemoreceptor, srx family status:Partially_confirmed UniProt:Q9N364 protein_id:CCD74074.1	0.0926
F37D6.4	status:Partially_confirmed UniProt:Q20132 protein_id:CAA99850.1	0.093
W08E12.6	status:Partially_confirmed UniProt:Q9N5B2 protein_id:CCD74014.1	0.0932
R09E10.3	locus:acs-18 long-chain-fatty-acid-CoA ligase status:Partially_confirmed UniProt:Q21872 protein_id:CAA94298.2	0.0933
Y102A11A.5	status:Confirmed UniProt:Q95XK0 protein_id:CCD71589.1	0.0936
Y67A10A.1	locus:oac-56 status:Partially_confirmed UniProt:Q9U1V4 protein_id:CAB60446.1	0.094
D1086.3	status:Confirmed UniProt:O17725 protein_id:CAB04018.1	0.0943
C48D1.1	N.D.	0.0944
T01E8.7	locus:srh-135 G-protein coupled receptor, srh family status:Partially_confirmed UniProt:Q9NAN5 protein_id:CAB76413.2	0.0948
F28C12.2	locus:sra-18 7TM chemoreceptor, sra family status:Partially_confirmed UniProt:O18689 protein_id:CAB07596.1	0.0948
T20D4.13	status:Partially_confirmed UniProt:P91459 protein_id:CCD62947.1	0.0952
F53B1.7	locus:gpa-5 guaninie nucleotide-binding protein status:Confirmed UniProt:Q20701 protein_id:CCD68830.1	0.0952
C43D7.2	locus:fbxb-65 status:Partially_confirmed UniProt:Q9XVB8 protein_id:CAB03963.1	0.0957
C17F4.2	status:Partially_confirmed UniProt:O16542 protein_id:CCD64907.1	0.0958
R09H10.5	EGF domains status:Partially_confirmed UniProt:Q21884 protein_id:CAB00874.2	0.0958
Y119D3A.2	locus:fbxa-28 status:Partially_confirmed UniProt:Q966E3 protein_id:CCD73910.1	0.096
K05F6.12	status:Partially_confirmed UniProt:A7DT44 protein_id:CCD72679.1	0.0963
T18H9.1	locus:grd-6 status:Confirmed UniProt:Q22551 protein_id:CCD65450.1	0.0964
R04B5.7	Weak similarity to PAB-dependent poly(A)-specific ribonuclease (Swiss Prot accession number P32521) status:Predicted UniProt:Q21704 protein_id:CAA94843.1	0.0968
F29A7.1	locus:fbxb-106 status:Partially_confirmed UniProt:O16212 protein_id:CCD69015.1	0.0972
F07E5.7	status:Confirmed UniProt:P91226 protein_id:CCD61277.1	0.0975
F22E5.2	status:Predicted UniProt:O16716 protein_id:CCD68449.1	0.0977
Y25C1A.1	locus:clec-123 status:Confirmed UniProt:Q9TYL0 protein_id:CCD61978.1	0.0977
K08C7.5	locus:fmo-2 flavin-containing monoxygenase status:Confirmed UniProt:Q21310 protein_id:CAA94290.1	0.0977
ZK512.9	locus:grl-11 status:Partially_confirmed UniProt:Q9NA23 protein_id:CAB76721.1	0.0978
Y51H7C.2	locus:scl-17 status:Partially_confirmed UniProt:Q9N3I3 protein_id:CCD71788.1	0.0979
T05A10.4	N.D.	0.0984
Y43B11AL.1	status:Partially_confirmed UniProt:Q965V6 protein_id:CCD63423.1	0.0985
W03B1.8	locus:oac-52 status:Partially_confirmed UniProt:O45884 protein_id:CCD71910.1	0.0986
W10G11.11	locus:clec-134 status:Partially_confirmed UniProt:O61212 protein_id:CCD73671.1	0.0986
K05F6.5	locus:fbxb-44 status:Partially_confirmed UniProt:Q2V072 protein_id:CCD72674.1	0.0987
T14B4.4	N.D.	0.0987
T01G5.1	tyrosine-protein kinase (KIN15\/KIN16 subfamily) status:Partially_confirmed UniProt:O18008 protein_id:CAB03265.2	0.0987
C02E7.3	locus:srh-20 7TM chemoreceptor, srh family status:Partially_confirmed UniProt:O16432 protein_id:CCD62585.1	0.0989
ZK829.1	dehydrogenase status:Partially_confirmed UniProt:Q23618 protein_id:CAA98083.1	0.0992
T05A7.6	casein kinase status:Partially_confirmed UniProt:Q22203 protein_id:CCD69224.1	0.0994
T13C5.3	status:Confirmed UniProt:Q22457 protein_id:CCD64554.1	0.0995
F58E1.12	locus:fbxc-26 status:Partially_confirmed UniProt:Q9TZG0 protein_id:CCD71276.1	0.0998
ZK1086.3	status:Predicted UniProt:Q23394 protein_id:CAA94222.2	0.0999

## Sheet: upregulated
Gene ID	Annotation	Expression ratio (rbpl-1/ctl.)
Y116A8C.11	status:Confirmed UniProt:Q9U2T3 protein_id:CAB55144.1	10.0032
Y75B8A.39	status:Predicted UniProt:Q67X95 protein_id:CAH19095.1	10.0257
F47H4.10	locus:skr-5 status:Confirmed UniProt:Q9XU27 protein_id:CAB07209.1	10.0273
F17C11.5	locus:clec-221 status:Confirmed UniProt:Q19516 protein_id:CAA96627.1	10.053
ZK105.6	status:Partially_confirmed UniProt:Q965Z3 protein_id:CCD64285.1	10.0575
C08H9.5	locus:old-1 tyrosine-protein kinase (KIN15\/KIN16 subfamily) status:Partially_confirmed UniProt:Q17833 protein_id:CAA91146.3	10.0729
K02D10.3	status:Partially_confirmed UniProt:P34494 protein_id:CCD71828.1	10.1044
Y49F6B.11	locus:srz-5 7TM chemoreceptor, srz family status:Partially_confirmed UniProt:Q9N4T9 protein_id:CCD64721.1	10.1082
F01D4.8	cysteine synthase like status:Partially_confirmed UniProt:O01982 protein_id:CAB02888.1	10.1098
F59A7.7	status:Predicted UniProt:O16282 protein_id:CCD72100.1	10.1411
F58H10.1	status:Confirmed UniProt:Q93827 protein_id:CAB01975.2	10.1434
C34B4.5	status:Partially_confirmed UniProt:Q6BES6 protein_id:CAH04725.2	10.1453
C24D10.2	status:Confirmed UniProt:O44135 protein_id:CCD61155.1	10.1541
C35D10.3	status:Partially_confirmed UniProt:Q18487 protein_id:CCD66792.1	10.2234
Y50D4C.1	N.D.	10.2634
F25H9.1	Activin types I and II receptor domain status:Partially_confirmed UniProt:P91987 protein_id:CAB02990.1	10.3059
W02B8.4	locus:mltn-4 status:Predicted UniProt:Q9XVH2 protein_id:CAB03460.2	10.3061
C36C5.10	locus:srab-6 7TM chemoreceptor, srab family status:Predicted UniProt:O16403 protein_id:CCD66862.1	10.308
M04C9.4	status:Partially_confirmed UniProt:P90934 protein_id:CAB06023.2	10.391
Y68A4A.7	locus:srh-113 status:Predicted UniProt:Q9XXQ1 protein_id:CAA16418.1	10.3923
E02C12.3	locus:srx-47 7TM chemoreceptor, srx family status:Partially_confirmed UniProt:Q19026 protein_id:CCD68588.1	10.404
C04G2.7	locus:egl-38 Human paired box protein like status:Confirmed UniProt:Q17627 protein_id:CAA94671.1	10.404
T13G4.7	status:Partially_confirmed UniProt:Q966F2 protein_id:CCD67538.1	10.4349
C04F6.1	locus:vit-5 status:Confirmed UniProt:P06125 protein_id:CCD63027.1	10.448
T13G4.6	N.D.	10.4912
F14F9.4	status:Partially_confirmed UniProt:Q9GUC8 protein_id:CCD62732.1	10.5549
K03H9.2	locus:col-75 collagen alpha chain status:Partially_confirmed UniProt:Q09578 protein_id:CCD72607.1	10.5574
F35C8.1	status:Partially_confirmed UniProt:Q58AU7 protein_id:CCD62792.1	10.562
F33E2.10	status:Partially_confirmed UniProt:B3WFY9 protein_id:CAQ76473.1	10.6102
C13A2.7	N.D.	10.6192
C14C11.5	locus:srx-117 7TM chemoreceptor, srx family status:Partially_confirmed UniProt:Q17975 protein_id:CCD64499.1	10.6393
Y77E11A.8	status:Partially_confirmed UniProt:Q9N4B4 protein_id:CCD72604.1	10.6437
F20B6.3	locus:mrp-6 ABC transporter status:Partially_confirmed UniProt:Q19625 protein_id:CCD69756.1	7.3551
C25H3.10	N.D.	10.7073
Y68A4B.3	status:Partially_confirmed UniProt:Q9XXB6 protein_id:CAA19556.2	10.7559
F11C7.3	N.D.	10.8028
C18E3.1	status:Partially_confirmed UniProt:O02102 protein_id:CCD65136.1	10.8064
B0563.7	Calmodulin status:Partially_confirmed UniProt:Q11083 protein_id:CCD62255.1	10.8411
T27C5.1	locus:srh-120 G-protein coupled receptor, srh family status:Predicted UniProt:O45845 protein_id:CAB04862.2	10.8561
Y54F10BM.3	status:Partially_confirmed UniProt:Q95XL1 protein_id:CCD73851.1	10.8689
F14B6.5	locus:oac-16 status:Partially_confirmed UniProt:O62164 protein_id:CAB04108.2	10.8991
F53A9.2	status:Confirmed UniProt:Q20689 protein_id:CCD68801.1	10.9105
Y6E2A.7	status:Partially_confirmed UniProt:O45974 protein_id:CAA15968.1	10.9949
F36H12.5	status:Partially_confirmed UniProt:O76715 protein_id:CCD70663.1	11.0152
B0302.2	status:Partially_confirmed UniProt:Q10926 protein_id:CCD61698.1	11.1317
F40A3.7	status:Partially_confirmed UniProt:O16268 protein_id:CCD66962.1	11.136
F55B12.6	locus:str-165 7TM receptor status:Confirmed UniProt:Q93797 protein_id:CAB02127.2	11.1593
F38E11.1	locus:hsp-12.3 alpha-B-crystallin status:Confirmed UniProt:Q20164 protein_id:CAA92770.1	11.162
ZK455.6	locus:nhr-33 Zinc finger, C4 type (two domains) status:Confirmed UniProt:Q19217 protein_id:CAA91494.3	11.1805
C49C8.2	status:Partially_confirmed UniProt:Q18706 protein_id:CCD67642.1	11.2141
Y44A6D.1	status:Partially_confirmed UniProt:Q9XXE3 protein_id:CAA19514.1	11.2268
R13A1.3	degenerin status:Partially_confirmed UniProt:Q21975 protein_id:CCD67151.1	11.3108
D1086.2	N.D.	11.3249
F48C1.4	status:Partially_confirmed UniProt:O01569 protein_id:CCD62471.1	11.3473
W09C3.6	locus:gsp-3 serine\/threonine protein phosphatase PP1 status:Confirmed UniProt:O02658 protein_id:CCD64235.1	11.3518
AH6.10	locus:sra-6 7TM chemoreceptor, sra family status:Partially_confirmed UniProt:Q09208 protein_id:CAA88083.1	11.3544
T02B11.5	locus:srj-38 7TM chemoreceptor, srj family status:Predicted UniProt:O16975 protein_id:CCD72450.1	11.3615
E02C12.2	locus:srx-46 7TM chemoreceptor, srx family status:Partially_confirmed UniProt:Q19027 protein_id:CCD68587.1	11.4071
F47B10.5	status:Confirmed UniProt:Q20505 protein_id:CAA91985.2	11.4201
C50F2.9	locus:abf-1 status:Confirmed UniProt:Q9NL72 protein_id:CCD67777.1	11.436
F16B4.2	N.D.	11.4615
F58E1.4	status:Partially_confirmed UniProt:Q9TZG7 protein_id:CCD71269.1	11.4888
Y32B12B.5	locus:str-149 status:Predicted UniProt:Q9XX33 protein_id:CAA21007.3	11.4941
C55B7.10	casein kinase status:Confirmed UniProt:Q966M1 protein_id:CCD68100.1	11.5135
C14F5.2	locus:zig-3 IG-like C2-type domain status:Confirmed UniProt:Q09970 protein_id:CCD63845.1	11.5453
ZC21.3	N.D.	11.6764
F21A3.4	dystrophin like protein status:Partially_confirmed UniProt:O17827 protein_id:CAB04155.1	11.6777
F47B3.4	status:Partially_confirmed UniProt:O01553 protein_id:CCD70219.1	11.8716
F47B3.5	status:Partially_confirmed UniProt:O01554 protein_id:CCD70220.1	11.8716
Y50E8A.12	N.D.	11.9168
K05F1.9	status:Confirmed UniProt:Q21246 protein_id:CCD69148.1	11.9668
F41B4.3	status:Confirmed UniProt:Q966J4 protein_id:CCD67906.1	11.9762
ZC416.2	status:Confirmed protein_id:CCD68238.1	12.0458
T22G5.7	locus:spp-12 status:Confirmed UniProt:Q9XVI5 protein_id:CAB03392.1	12.1668
F54B8.3	locus:fbxa-69 status:Confirmed UniProt:O45561 protein_id:CAB07625.1	12.2315
C34D10.2	Cys(3)His finger protein (D. melanogaster) status:Partially_confirmed UniProt:Q18437 protein_id:CCD65071.1	1.6502
Y62H9A.14	status:Partially_confirmed UniProt:Q9XTG2 protein_id:CAA90613.3	12.2627
F56H11.3	N.D.	12.3486
Y94A7B.3	locus:srh-291 status:Predicted UniProt:Q9XXB1 protein_id:CAA19565.2	12.359
C26C6.3	locus:nas-36 zinc metalloprotease status:Confirmed UniProt:Q18206 protein_id:CAA96596.2	12.3738
F36G9.12	locus:oac-20 status:Partially_confirmed UniProt:O45470 protein_id:CAB04331.3	12.4232
F14F9.1	locus:srh-130 7TM chemoreceptor, srh family status:Partially_confirmed UniProt:Q9GUC3 protein_id:CCD62729.1	12.4259
Y54G2A.13	status:Partially_confirmed UniProt:Q9N3C0 protein_id:CCD83501.1	12.5134
T28F4.2	locus:asic-2 mechanosensory protein like status:Partially_confirmed UniProt:Q22851 protein_id:CAA96693.1	12.5806
C04E12.10	status:Partially_confirmed UniProt:O76682 protein_id:CCD62930.1	12.6146
C09F5.3	status:Partially_confirmed UniProt:Q09452 protein_id:CCD63977.1	12.6151
B0024.4	status:Confirmed UniProt:Q17420 protein_id:CAA94877.1	12.6328
C10C5.2	status:Partially_confirmed UniProt:Q17896 protein_id:CAA92443.2	12.6467
K08H2.5	serine\/threonine kinase status:Partially_confirmed UniProt:Q21373 protein_id:CAA94155.1	12.7267
C02F12.5	homeobox\; tissue factor pathway inhibitor status:Confirmed UniProt:A3FPJ1 protein_id:CCD62378.1	12.7395
C02F12.10	status:Confirmed UniProt:A3FPJ2 protein_id:CCD62377.1	12.7395
Y58A7A.3	status:Partially_confirmed UniProt:Q966A6 protein_id:CCD63022.1	12.791
F33H12.4	locus:sri-74 7TM chemoreceptor, sri family status:Confirmed UniProt:O44840 protein_id:CCD68470.1	12.8156
R05D8.8	locus:dhs-14 alcohol dehydrogenase status:Confirmed UniProt:Q9N5G3 protein_id:CCD65483.1	13.1406
C18G1.3	N.D.	13.2466
H35N09.1	status:Confirmed UniProt:Q9TZM6 protein_id:CCD69670.1	13.2845
Y53G8AM.5	status:Partially_confirmed UniProt:Q9N3H0 protein_id:CCD73804.1	13.2889
B0507.10	status:Partially_confirmed UniProt:Q95Q93 protein_id:CCD62075.1	13.3775
C08H9.1	serine carboxypeptidase status:Partially_confirmed UniProt:P52714 protein_id:CAA91143.1	13.3962
ZK1290.11	status:Partially_confirmed UniProt:Q09338 protein_id:CCD65941.1	13.4265
F13A2.4	status:Confirmed UniProt:O16893 protein_id:CCD69366.1	13.4345
Y61B8A.1	locus:srh-116 G-protein coupled receptor, srh family status:Predicted UniProt:O45965 protein_id:CAA16414.2	13.6344
B0228.8	status:Partially_confirmed UniProt:Q09224 protein_id:CCD61452.1	13.7167
F10C2.7	status:Partially_confirmed UniProt:P90832 protein_id:CAB04079.2	13.8092
C06E2.2	status:Partially_confirmed UniProt:Q17722 protein_id:CCD63320.1	13.8614
T05C12.1	serine\/threonine kinase status:Partially_confirmed UniProt:Q22223 protein_id:CAA91303.1	13.8988
F45H7.1	N.D.	13.9205
T28B4.2	status:Partially_confirmed UniProt:O17343 protein_id:CCD69939.1	13.9345
F11A5.13	status:Partially_confirmed UniProt:O17783 protein_id:CAB07351.1	13.9419
Y41E3.12	locus:srt-47 status:Partially_confirmed UniProt:Q9U2H7 protein_id:CAB63362.2	14.006
F15D4.5	status:Confirmed UniProt:Q93513 protein_id:CAB02488.2	14.1462
K01C8.8	locus:clec-142 status:Partially_confirmed UniProt:Q21085 protein_id:CAA88859.1	14.2357
ZC21.8	status:Confirmed UniProt:P34592 protein_id:CCD62576.1	14.2441
Y75B7B.1	status:Partially_confirmed UniProt:Q9N4D3 protein_id:CCD67097.1	14.2475
C28H8.5	N.D.	14.2573
F22H10.1	protein kinase status:Partially_confirmed UniProt:Q94193 protein_id:CCD69879.1	14.3166
ZK1240.5	status:Partially_confirmed protein_id:CCD61650.1	14.322
Y39B6A.9	status:Partially_confirmed UniProt:Q9NET6 protein_id:CAC51068.1	14.3369
ZC190.5	status:Partially_confirmed UniProt:O76700 protein_id:CCD70123.1	14.3859
Y54G11A.12	locus:srh-41 status:Partially_confirmed UniProt:Q9XVZ3 protein_id:CAA22460.2	14.4136
F49H6.1	locus:clec-240 Lectin C-type domain short and long forms status:Predicted UniProt:Q9XUZ8 protein_id:CAB04446.2	14.4478
C54D10.3	status:Confirmed UniProt:Q18827 protein_id:CAA99799.1	14.4821
W07G4.2	status:Partially_confirmed UniProt:Q23217 protein_id:CAB01447.3	14.5732
Y43F8C.2	locus:nlp-26 status:Confirmed UniProt:Q9XWN4 protein_id:CAA21617.1	14.5923
C01G12.2	locus:nspb-7 status:Partially_confirmed UniProt:O45234 protein_id:CAB03813.2	14.6748
C01G12.10	locus:nspb-8 status:Partially_confirmed UniProt:Q7YX80 protein_id:CAE17711.1	14.6748
C01G12.13	status:Partially_confirmed UniProt:Q4ZGE5 protein_id:CAI94503.1	14.6748
F07F6.7	status:Confirmed UniProt:Q8WQF8 protein_id:CCD68750.1	14.7824
M01G12.12	locus:rrf-2 status:Partially_confirmed UniProt:Q9BH56 protein_id:CAC35915.1	14.8579
F42G4.5	N.D.	14.9293
Y38E10A.15	locus:nspe-7 status:Confirmed UniProt:Q9NAJ6 protein_id:CAB54406.1	14.9316
F13A7.11	status:Confirmed UniProt:O45351 protein_id:CAB07571.2	14.9316
F08G2.5	status:Partially_confirmed UniProt:Q9XVA3 protein_id:CAB04059.1	15.0972
B0238.3	locus:srt-68 7TM chemoreceptor, srt family status:Partially_confirmed UniProt:O16494 protein_id:CCD61485.1	15.2402
Y53G8AM.6	status:Predicted UniProt:Q9N3G9 protein_id:CCD73805.1	15.579
C06B3.2	locus:oac-3 status:Partially_confirmed UniProt:Q17701 protein_id:CAB01113.2	15.7371
F17B5.2	locus:oac-17 Lectin C-type domain status:Partially_confirmed UniProt:O45374 protein_id:CAB02970.2	16.146
F10D2.1	locus:str-204 7TM chemoreceptor, str family status:Partially_confirmed UniProt:O16921 protein_id:CCD69115.1	16.1936
C49G7.11	locus:djr-1.2 status:Partially_confirmed UniProt:O16228 protein_id:CCD67692.1	16.2731
F58B4.4	status:Partially_confirmed UniProt:Q20972 protein_id:CAA98494.1	16.2942
F38E1.10	status:Partially_confirmed UniProt:Q20159 protein_id:CCD63662.1	16.371
R02F2.5	status:Partially_confirmed UniProt:Q21648 protein_id:CCD68399.1	16.4067
Y94H6A.4	status:Partially_confirmed UniProt:Q9N2X2 protein_id:CCD74204.1	16.4491
W06G6.8	locus:srw-77 7TM chemoreceptor, srw family status:Predicted UniProt:Q9XU59 protein_id:CAB05643.1	16.4712
T24A6.7	status:Confirmed UniProt:O61936 protein_id:CCD63571.1	16.5234
B0302.4	status:Partially_confirmed UniProt:Q10927 protein_id:CCD61699.1	16.6038
C06C6.8	status:Confirmed UniProt:O62035 protein_id:CAB07559.1	16.843
F59A7.8	helicase status:Partially_confirmed UniProt:O16283 protein_id:CCD72101.1	17.0071
C41H7.1	status:Partially_confirmed UniProt:O17154 protein_id:CCD61995.1	17.1781
F15H10.5	status:Partially_confirmed UniProt:Q19489 protein_id:CAA98262.3	17.3545
F15H10.10	status:Predicted UniProt:Q5FC53 protein_id:CAI46600.2	17.3545
Y47H9C.1	status:Partially_confirmed UniProt:Q9XWE2 protein_id:CAA21732.1	17.3687
Y71G12B.28	status:Partially_confirmed UniProt:Q95XL7 protein_id:CCD67981.1	17.4429
F58B4.5	status:Confirmed UniProt:Q20974 protein_id:CAA98496.1	17.591
T23G11.1	status:Confirmed UniProt:Q9XVI1 protein_id:CAB03413.1	17.7929
Y37F4.5	status:Partially_confirmed UniProt:Q75KS2 protein_id:CCD66828.1	18.1568
T10B9.2	locus:cyp-13A5 cytochrome P450 status:Confirmed UniProt:Q27514 protein_id:CAA88604.1	18.3527
K12D12.4	N.D.	18.5543
T04H1.9	locus:tbb-6 tubulin beta-chain status:Partially_confirmed UniProt:Q20823 protein_id:CAB01587.2	18.5977
T06D4.2	status:Confirmed UniProt:O16650 protein_id:CCD69654.1	18.6165
F37B1.1	locus:gst-24 glutathione S-transferase status:Confirmed UniProt:Q93694 protein_id:CAB02295.1	18.6351
C54C8.6	locus:lys-9 status:Partially_confirmed UniProt:O02233 protein_id:CAB05468.2	18.6487
F20D6.2	status:Predicted UniProt:Q19652 protein_id:CCD68319.1	18.8001
Y6E2A.5	status:Partially_confirmed UniProt:Q9XXT8 protein_id:CAA15971.2	18.8985
W02A11.8	locus:bath-35 BTB (also known as BR-C\/Ttk) domain. status:Partially_confirmed UniProt:Q9XUM9 protein_id:CAB04888.1	18.9201
F57C12.4	locus:mrp-2 ATP-binding transport family status:Confirmed UniProt:Q20943 protein_id:CCD69448.1	18.9341
AH6.4	locus:sra-1 7TM chemoreceptor, sra family status:Partially_confirmed UniProt:Q09203 protein_id:CAA88078.1	19.048
F54F7.2	status:Confirmed UniProt:Q20789 protein_id:CAA91755.2	19.0646
M04C9.2	status:Partially_confirmed UniProt:P90931 protein_id:CAB06020.2	19.22
C05B5.11	status:Partially_confirmed UniProt:A3FPK1 protein_id:CAM33498.1	19.2333
T25B6.6	status:Confirmed UniProt:Q22761 protein_id:CCD65392.1	19.3296
C08E3.5	locus:fbxa-162 status:Partially_confirmed UniProt:O17195 protein_id:CCD63669.1	19.4039
C44H9.4	NAM7 like protein status:Partially_confirmed UniProt:Q18633 protein_id:CAA99786.2	19.533
F52D1.2	status:Partially_confirmed UniProt:O17350 protein_id:CCD70825.1	19.5434
C12D8.12	locus:str-182 status:Partially_confirmed UniProt:Q17943 protein_id:CAA98239.3	19.7899
F55C5.2	N.D.	20.0397
F53H2.1	status:Partially_confirmed UniProt:Q9U3E6 protein_id:CAB63203.2	20.1269
F16B3.2	status:Confirmed UniProt:Q6EZH0 protein_id:CCD69555.1	20.3514
B0284.4	status:Partially_confirmed UniProt:Q17468 protein_id:CAA83222.1	20.4674
C17C3.4	locus:ins-11 ins family status:Partially_confirmed UniProt:Q18060 protein_id:CCD64836.1	20.5174
C50F7.5	status:Partially_confirmed UniProt:Q18751 protein_id:CCD67453.1	20.9781
C09H10.9	status:Confirmed UniProt:Q17885 protein_id:CAA90440.2	21.2107
F27C8.5	BTB (also known as BR-C\/Ttk) domain. status:Partially_confirmed UniProt:Q19838 protein_id:CAA92463.2	21.3354
M01F1.1	locus:gly-14 alpha-1,3-mannosyl-glycoprotein beta-1,2-N-acetylglucosaminyltransferase status:Confirmed UniProt:Q21450 protein_id:CAA86513.1	21.3501
ZK792.3	locus:inx-9 Ogre family status:Partially_confirmed UniProt:Q23594 protein_id:CAA92634.2	21.541
F53B2.3	locus:eak-4 status:Confirmed UniProt:Q20704 protein_id:CAA98128.1	21.5873
F59B1.7	locus:srx-41 7TM chemoreceptor, srx family status:Partially_confirmed UniProt:O61881 protein_id:CCD72121.1	21.588
Y95B8A.4	status:Confirmed UniProt:Q9N2V5 protein_id:CCD73550.1	21.5915
C52A10.1	carboxylesterase status:Confirmed UniProt:Q95YC4 protein_id:CCD61497.1	21.8359
C37A2.3	locus:acdh-5 acyl-CoA dehydrogenase status:Confirmed UniProt:O01502 protein_id:CCD66920.1	21.9595
T24H10.5	status:Partially_confirmed UniProt:Q22755 protein_id:CAA90947.1	22.0139
B0205.5	status:Partially_confirmed UniProt:O61740 protein_id:CCD61300.1	22.3792
ZK105.1	status:Confirmed UniProt:Q965Z4 protein_id:CCD64281.1	22.4391
T03E6.1	locus:str-151 status:Partially_confirmed UniProt:O45735 protein_id:CAB07276.1	22.7518
T03E6.4	locus:str-150 status:Predicted UniProt:O45737 protein_id:CAB07278.2	22.7518
F40G12.4	status:Partially_confirmed UniProt:Q20250 protein_id:CAB01187.2	22.7687
W09D6.2	locus:str-261 status:Partially_confirmed UniProt:Q9XUJ6 protein_id:CAB04942.2	22.7795
F47G9.2	locus:str-141 status:Partially_confirmed UniProt:Q20547 protein_id:CAA98484.1	22.7956
K04A8.8	locus:spp-20 status:Partially_confirmed UniProt:Q94255 protein_id:CCD68858.1	23.8331
F26D11.13	status:Partially_confirmed UniProt:A5A8R4 protein_id:CCD70056.1	24.1872
T05H4.4	NADH-cytochrome B5 reductase status:Partially_confirmed UniProt:O16522 protein_id:CCD72031.1	24.3953
EEED8.11	locus:clec-141 status:Confirmed UniProt:Q09300 protein_id:CCD68739.1	24.4842
F26F2.4	status:Partially_confirmed UniProt:Q9XV55 protein_id:CAB04190.1	24.7621
K07A12.5	status:Confirmed UniProt:P90870 protein_id:CAB03185.3	25.1144
T16D1.2	locus:pho-4 status:Confirmed UniProt:Q22525 protein_id:CCD68012.1	25.32
C28G1.1	locus:ubc-23 ubiquitin-conjugating enzyme status:Partially_confirmed UniProt:Q18288 protein_id:CCD63335.1	25.6443
M28.2	status:Partially_confirmed UniProt:Q21572 protein_id:CAA90130.1	25.8648
F59A6.4	Protein kinase status:Partially_confirmed UniProt:Q21026 protein_id:CCD70464.1	26.3053
W03G1.5	status:Partially_confirmed UniProt:Q9UAY0 protein_id:CCD69083.1	26.7233
R03H10.6	status:Confirmed UniProt:Q9GYL9 protein_id:CCD70303.1	27.1238
R13A5.4	locus:lgc-12 ACHR status:Partially_confirmed UniProt:Q95Y94 protein_id:CCD63611.1	27.4709
F01D5.7	N.D.	28.4088
R08F11.2	locus:srt-30 7TM chemoreceptor, srt family status:Partially_confirmed UniProt:O01890 protein_id:CCD72307.1	28.933
F21F8.5	protease status:Confirmed UniProt:Q95Q58 protein_id:CCD64749.1	29
C04G2.2	serine\/threonine kinase status:Partially_confirmed UniProt:Q17631 protein_id:CAA94676.1	29.9343
Y24D9B.1	status:Partially_confirmed UniProt:Q9TYQ2 protein_id:CCD69521.1	29.9862
Y51H4A.13	status:Partially_confirmed UniProt:Q9U261 protein_id:CAB63384.1	29.9862
Y38H6C.13	status:Confirmed UniProt:Q9XX48 protein_id:CAA20991.2	30.2662
C36B7.7	locus:hen-1 status:Confirmed UniProt:Q966P4 protein_id:CCD66846.1	30.4339
C42C1.9	N.D.	30.4432
F53G12.3	locus:duox-2 status:Predicted UniProt:O01795 protein_id:CCD71702.1	30.6864
W09C3.7	status:Confirmed UniProt:P91532 protein_id:CCD64236.1	30.962
T28D9.9	status:Confirmed UniProt:Q10026 protein_id:CCD72706.1	31.1924
R09F10.9	locus:ced-13 status:Partially_confirmed UniProt:Q9TY06 protein_id:CCD69421.1	31.3645
R148.7	status:Confirmed UniProt:O17270 protein_id:CCD67219.1	31.9439
F19B10.4	status:Partially_confirmed UniProt:C7IVQ8 protein_id:CCD69703.1	32.2771
C49G7.12	status:Confirmed UniProt:B1GRK3 protein_id:CCD67693.1	32.3128
T20D3.1	locus:clec-183 status:Partially_confirmed UniProt:O01253 protein_id:CAA92484.1	33.1699
T04G9.7	status:Confirmed UniProt:Q9TXQ6 protein_id:CCD62718.1	33.4595
C49G7.10	status:Confirmed UniProt:O16222 protein_id:CCD67695.1	34.4298
T10D4.5	locus:srh-71 7TM chemoreceptor, srh family status:Predicted UniProt:Q9TZF4 protein_id:CCD73598.1	34.6133
C56A3.1	locus:grl-17 status:Partially_confirmed UniProt:Q18880 protein_id:CAB01137.1	34.8521
R90.4	locus:ttr-29 Transthyretin-like family status:Confirmed UniProt:Q22034 protein_id:CAA99912.1	35.1269
F47H4.8	locus:fbxa-188 status:Partially_confirmed UniProt:Q9XU29 protein_id:CAB07207.1	35.2129
C25D7.12	status:Partially_confirmed UniProt:O17603 protein_id:CAB02938.3	35.9958
F37C12.14	status:Partially_confirmed UniProt:Q20125 protein_id:CCD70743.1	36.9359
F49H12.2	status:Partially_confirmed UniProt:Q9N5S4 protein_id:CCD71577.1	37.0931
K10C2.7	status:Confirmed UniProt:Q967F0 protein_id:CCD72628.1	37.9542
F47E1.1	status:Partially_confirmed UniProt:Q20539 protein_id:CCD71411.1	39.4704
ZC376.8	status:Confirmed UniProt:O62502 protein_id:CAB00885.2	40.3296
F40G12.5	status:Confirmed UniProt:Q20246 protein_id:CAB01183.1	41.845
F08F8.5	locus:numr-1 status:Partially_confirmed UniProt:Q19208 protein_id:CCD69062.1	42.4277
C49A1.3	Putative membrane protein status:Partially_confirmed UniProt:O17671 protein_id:CAB05708.1	42.6255
F58E1.6	N.D.	42.8146
W08A12.4	status:Partially_confirmed UniProt:O01622 protein_id:CCD74296.1	43.0708
ZK177.9	status:Confirmed UniProt:Q09375 protein_id:CCD64862.1	43.2504
K09D9.1	status:Confirmed UniProt:Q9N5I0 protein_id:CCD61369.1	46.2956
F54B11.7	status:Partially_confirmed UniProt:Q20742 protein_id:CAA94139.1	47.1151
B0416.3	status:Partially_confirmed UniProt:Q11071 protein_id:CCD61921.1	47.3102
B0391.6	locus:fbxa-154 F-box protein status:Partially_confirmed UniProt:Q86D19 protein_id:CAD89725.1	49.3055
Y73B3A.15	locus:fbxa-221 status:Predicted UniProt:A3KFD4 protein_id:CCD74443.1	49.3055
Y116F11A.3	status:Partially_confirmed UniProt:Q9U3T3 protein_id:CAB60761.2	52.6953
Y75B8A.33	status:Partially_confirmed UniProt:Q9XW60 protein_id:CAA22111.2	56.4944
Y73F4A.3	status:Confirmed UniProt:Q9XWC1 protein_id:CAA21756.1	60.1583
C49G7.5	locus:irg-2 status:Partially_confirmed UniProt:O16224 protein_id:CCD67689.1	74.8712
T21E8.3	locus:pgp-8 p-glycoprotein status:Partially_confirmed UniProt:Q17646 protein_id:CAA94221.2	85.9847
R13G10.4	status:Partially_confirmed UniProt:Q18498 protein_id:CAA91278.1	88.7856
F36D1.6	status:Partially_confirmed UniProt:Q9XV38 protein_id:CAB04309.2	95.5577
C32E8.1	status:Confirmed UniProt:P91131 protein_id:CCD66398.1	97.0807
F53F4.4	N.D.	99.0014
F10A3.1	status:Partially_confirmed UniProt:O45334 protein_id:CAB07339.1	110.407
C08E3.6	locus:fbxa-163 status:Partially_confirmed UniProt:O17196 protein_id:CCD63670.1	113.144
B0416.7	N.D.	126.03
F16B12.7	serine\/threonine kinase status:Partially_confirmed UniProt:Q93522 protein_id:CAB02966.2	423.232
